# Supplementary material for: Genome-wide association studies in the Japanese population identify seven novel loci for type 2 diabetes
Source: Nat Commun. 2016 Jan 28;7:10531. doi: 10.1038/ncomms10531 (PMC4738362; doi:10.1038/ncomms10531)
Supplement: Supplementary Data 1 — Summary of GWAS meta-analysis (Stage-1: set-1 + set-2) for 83 established T2D susceptibility loci. [file ncomms10531-s2.xlsx]

## Sheet: Sheet12
Supplementary Data 1. Summary of GWAS meta-analysis (Stage-1: set-1 + set-2) for 83 established T2D susceptibility loci.
SNP ID	Locus	Chr.	position (37)a	Risk	non-risk	OR		95%CI				p-value	p-hetero	R2 set-1	R2 set-2
rs35072907	FAF1	1	51189556	C	G	1.11071	(	1.06843	-	1.15466	)	1.14e-07	0.0549477	0.9562	0.8752	Lead SNP from combined meta-analysis
rs17106184		1	50909985	G	A	1.09628	(	1.04078	-	1.15475	)	0.000524933	0.417513	0.9975	0.968	Previously reported lead SNP from Mahajan A et al
rs2793830	NOTCH2	1	120466108	A	G	1.05826	(	0.983468	-	1.13874	)	0.129995	0.893939	0.9403	0.9358	Lead SNP from combined meta-analysis
rs10923931		1	120517959	T	G	1.06067	(	0.944813	-	1.19073	)	0.31827	0.672041	0.9832	0.9833	Previously reported lead SNP from Voight BF et al
rs340877	PROX1	1	214157246	A	G	1.0248	(	0.994028	-	1.05653	)	0.115275	0.723674	0.9897	0.9855	Lead SNP from combined meta-analysis
rs2075423		1	214154719	G	T	1.02777	(	0.981887	-	1.0758	)	0.239783	0.32452	0.922	0.9966	Previously reported lead SNP from large-scaled meta analysis from Morris AP et al
rs340874		1	214159256	C	T	1.01768	(	0.986456	-	1.04989	)	0.270394	0.974935	0.975	0.9998	Previously reported lead SNP from Dupuis J et al
rs780093	GCKR	2	27742603	C	T	1.07582	(	1.04426	-	1.10833	)	1.5e-06	0.41108	1	0.9992	Lead SNP from combined meta-analysis
rs780094		2	27741237	C	T	1.07464	(	1.04312	-	1.10712	)	2.15e-06	0.489895	0.9996	0.9996	Previously reported lead SNP from Dupuis J et al
rs35419456	THADA	2	43725965	C	A	1.11795	(	0.997858	-	1.2525	)	0.0544819	0.660092	0.8422	0.826	Lead SNP from combined meta-analysis
rs10203174		2	43690030	C	T	JPT C: 98%										Previously reported lead SNP from large-scaled meta analysis from Morris AP et al
rs11899863		2	43618819	G	T	JPT G: 100%										Previously reported lead SNP from Voight BF et al
rs12999941	BCL11A	2	60579624	C	T	1.04542	(	1.01194	-	1.08	)	0.00747956	0.124974	0.9861	0.999	Lead SNP from combined meta-analysis
rs243088		2	60568745	T	A	1.03412	(	1.00101	-	1.06833	)	0.0433193	0.0407925	0.974	0.9723	Previously reported lead SNP from large-scaled meta analysis from Morris AP et al
rs243021		2	60584819	A	G	1.04165	(	1.0083	-	1.07611	)	0.0139897	0.0920582	0.9984	0.9989	Previously reported lead SNP from Voight BF et al
rs243019		2	60585806	C	T	1.04215	(	1.00878	-	1.07663	)	0.0129058	0.0863962	0.9888	0.9786	Previously reported best proxy for read SNP from original study on Metabochip from Morris AP et al
rs72858591	RND3	2	151711452	C	T	1.03385	(	0.996592	-	1.07251	)	0.0754603	0.769168	0.9793	0.9895	Lead SNP from combined meta-analysis
rs7560163		2	151637936	C	G	1.02033	(	0.976762	-	1.06584	)	0.366019	0.857498	0.8862	0.8912	Previously reported lead SNP from Palmar ND et al
rs72623117	RBMS1	2	161096408	G	C	1.15369	(	1.01726	-	1.30842	)	0.0259854	0.705641	0.9156	0.722	Lead SNP from combined meta-analysis
rs7569522		2	161346447	G	A	1.01111	(	0.978114	-	1.04521	)	0.514024	0.082423	0.9922	0.8164	Previously reported lead SNP from large-scaled meta analysis from Morris AP et al
rs7593730		2	161171454	C	T	1.01559	(	0.972947	-	1.0601	)	0.47967	0.150924	0.9993	0.9964	Previously reported lead SNP from Qi L et al
rs4410242		2	161192070	G	A	1.01607	(	0.973402	-	1.0606	)	0.466487	0.144545	1	0.9975	Previously reported best proxy for read SNP from original study on Metabochip from Morris AP et al
rs6738916	GRB14	2	165561765	A	G	1.14555	(	1.07704	-	1.21841	)	1.57e-05	0.382174	0.9898	0.9901	Lead SNP from combined meta-analysis
rs13389219		2	165528876	C	T	1.12243	(	1.06043	-	1.18806	)	6.77811e-05	0.743151	0.9981	0.9854	Previously reported lead SNP from large-scaled meta analysis from Morris AP et al
rs3923113		2	165501849	A	C	1.10263	(	1.04168	-	1.16714	)	0.000758838	0.193848	0.6744	0.9912	Previously reported lead SNP from Kooner JS et al
rs57071060	IRS1	2	227164762	T	C	1.11643	(	1.03115	-	1.20877	)	0.00659787	0.417441	0.702	0.7168	Lead SNP from combined meta-analysis
rs2943640		2	227093585	C	A	1.04794	(	0.99213	-	1.1069	)	0.0935378	0.342773	0.9994	1	Previously reported lead SNP from large-scaled meta analysis from Morris AP et al
rs7578326		2	227020653	A	G	1.00033	(	0.963668	-	1.0384	)	0.986003	0.637583	0.9794	0.9988	Previously reported lead SNP from Voight BF et al
rs4135250	PPARG	3	12396845	A	G	1.19958	(	1.09722	-	1.31148	)	6.37e-05	0.154415	0.9977	0.9663	Lead SNP from combined meta-analysis
rs1801282		3	12393125	C	G	1.19393	(	1.09274	-	1.3045	)	8.76e-05	0.185112	1	0.9978	Previously reported lead SNP from large-scaled meta analysis from Morris AP et al
rs13081389		3	12289800	A	G	1.18564	(	1.06348	-	1.32183	)	0.00214511	0.417625	0.9984	0.9909	Previously reported lead SNP from Voight BF et al
rs1845900	UBE2E2	3	23454565	A	G	1.17954	(	1.13074	-	1.23045	)	1.87e-14	0.593925	0.9462	0.9491	Lead SNP from combined meta-analysis
rs1496653		3	23454790	A	G	1.17528	(	1.12666	-	1.22601	)	6.79e-14	0.486791	0.9996	0.9996	Previously reported lead SNP from large-scaled meta analysis from Morris AP et al
rs7612463		3	23336450	C	A	1.16309	(	1.11651	-	1.2116	)	4.3e-13	0.549068	0.9994	0.9988	Previously reported lead SNP from Yamauchi T et al
rs9828933	PSMD6	3	64002897	T	C	1.09155	(	1.05659	-	1.12766	)	1.33e-07	0.0470925	0.9894	0.9997	Lead SNP from combined meta-analysis
rs12497268		3	64090363	G	C	1.03878	(	1.00691	-	1.07165	)	0.0167106	0.949895	0.9508	0.9972	Previously reported lead SNP from large-scaled meta analysis from Morris AP et al
rs831571		3	64048297	C	T	1.05297	(	1.02002	-	1.08697	)	0.00146026	0.32567	0.97	0.9994	Previously reported lead SNP from Cho YS et al
rs13059603		3	63827381	A	G	1.07132	(	1.03702	-	1.10676	)	3.34199e-05	0.117745	0.9976	0.9877	Previously reported best proxy for read SNP from original study on Metabochip from Morris AP et al
rs9870322	ADAMTS9	3	64706499	T	C	1.04148	(	1.00953	-	1.07445	)	0.0105711	0.61517	0.9723	0.9651	Lead SNP from combined meta-analysis
rs6795735		3	64705365	C	T	1.02008	(	0.979231	-	1.06263	)	0.340323	0.113701	0.9937	0.9992	Previously reported lead SNP from Voight BF et al
rs79223353	ADCY5	3	123139863	G	A	1.08275	(	1.04587	-	1.12092	)	6.89e-06	0.2239	0.837	0.8114	Lead SNP from combined meta-analysis
rs11717195		3	123082398	T	C	JPT T:100%										Previously reported lead SNP from large-scaled meta analysis from Morris AP et al
rs11708067		3	123065778	A	G	JPT A:100%										Previously reported lead SNP from Dupuis J et al
rs1470579	IGFBP2	3	185529080	C	A	1.17604	(	1.13996	-	1.21327	)	1.99e-24	0.232505	1	1	Lead SNP from combined meta-analysis, Previously reported lead SNP from original Study
rs4402960		3	185511687	T	G	1.17609	(	1.13842	-	1.21499	)	1.56e-22	0.252977	1	0.9999	Previously reported lead SNP from large-scaled meta analysis from Morris AP et al
rs6769511		3	185530290	C	T	1.17392	(	1.1372	-	1.21184	)	4.71e-23	0.243145	0.9855	0.9874	Previously reported best proxy for read SNP from original study on Metabochip from Morris AP et al
rs16861317	ST6GAL1	3	186664728	G	A	1.04853	(	1.00934	-	1.08924	)	0.0147545	0.116827	0.9987	0.9745	Lead SNP from combined meta-analysis
rs17301514		3	186613409	G	A	1.0188	(	0.963207	-	1.07761	)	0.515256	0.600457	0.9973	0.9835	Previously reported lead SNP from large-scaled meta analysis from Morris AP et al
rs16861329		3	186666461	C	T	1.04207	(	1.00312	-	1.08253	)	0.0339816	0.0679528	0.9983	0.9996	Previously reported lead SNP from Kooner JS et al
rs144108736	LPP	3	187748194	C	T	1.0898	(	0.987699	-	1.20245	)	0.0866466	0.727435	0.7619	0.7735	Lead SNP from combined meta-analysis
rs6808574		3	187740523	C	T	JPT C:100%										Previously reported lead SNP from Mahajan A et al
rs73069940	MAEA	4	1236502	C	G	1.12862	(	1.0917	-	1.1668	)	1e-12	0.859684	0.9934	0.8928	Lead SNP from combined meta-analysis
rs6819243		4	1293245	T	C	1.10994	(	1.0744	-	1.14666	)	3.35e-10	0.786587	0.9826	0.9742	Previously reported lead SNP from large-scaled meta analysis from Morris AP et al
rs6815464		4	1309901	C	G	1.10883	(	1.07333	-	1.14552	)	4.93e-10	0.786587	0.9934	0.9767	Previously reported lead SNP from Cho YS et al
rs1046316	WFS1	4	6304087	G	A	1.10042	(	0.974755	-	1.24228	)	0.12194	0.662562	0.9835	0.7946	Lead SNP from combined meta-analysis
rs4458523		4	6289986	G	T	1.09428	(	0.970007	-	1.23448	)	0.142959	0.776066	0.997	0.9939	Previously reported lead SNP from large-scaled meta analysis from Morris AP et al
rs1801214		4	6303022	T	C	1.0845	(	0.959325	-	1.22601	)	0.194849	0.592432	0.9899	0.8808	Previously reported lead SNP from Voight BF et al
rs2054757	TMEM154	4	153485919	G	A	1.05919	(	1.02738	-	1.09198	)	0.000218816	0.0770999	0.999	0.9556	Lead SNP from combined meta-analysis
rs6813195		4	153520475	C	T	1.04281	(	1.011	-	1.07562	)	0.00798989	0.0304906	0.8938	0.9975	Previously reported lead SNP from Mahajan A et al
rs7726524	ARL15	5	53260757	G	A	1.08891	(	1.03953	-	1.14064	)	0.000321829	0.800064	0.9697	0.9961	Lead SNP from combined meta-analysis
rs702634		5	53271420	A	G	1.06769	(	1.02421	-	1.11302	)	0.00201712	0.688646	0.9994	0.9468	Previously reported lead SNP from Mahajan A et al
rs459193	ANKRD55	5	55806751	G	A	1.10572	(	1.07252	-	1.13996	)	1.04e-10	0.115275	0.9951	0.9846	Lead SNP from combined meta-analysis, Previously reported lead SNP from Morris AP et al.
rs73131817	ZBED3	5	76439198	C	A	1.032	(	0.973643	-	1.09385	)	0.288844	0.390545	0.8477	0.8003	Lead SNP from combined meta-analysis
rs6878122		5	76427311	A	G	1.04707	(	0.979269	-	1.11958	)	0.178085	1	0.9885	0.9961	Previously reported lead SNP from large-scaled meta analysis from Morris AP et al
rs4457053		5	76424949	A	G	1.02685	(	0.920364	-	1.14567	)	0.635223	0.700326	0.9972	0.9338	Previously reported lead SNP from Voight BF et al
rs10064156	PAM	5	102413873	T	C	1.07623	(	1.03027	-	1.12423	)	0.000969253	0.445386	0.9214	0.9246	Lead SNP from combined meta-analysis
rs35658696		5	102338811	G	A	JPT no freq data										Previously reported lead SNP from Steinthorsdottir V et al
rs1983851	SSR1-RREB1	6	7293542	A	C	1.09439	(	0.962765	-	1.24402	)	0.167713	0.571658	0.8304	0.752	Lead SNP from combined meta-analysis
rs9505118		6	7290437	A	G	1.00309	(	0.972319	-	1.03484	)	0.845949	0.899988	1	0.9997	Previously reported lead SNP from Mahajan A et al
rs35612982	CDKAL1	6	20682622	C	T	1.20945	(	1.17397	-	1.246	)	5.91e-36	0.236543	0.9983	0.9988	Lead SNP from combined meta-analysis
rs7756992		6	20679709	G	A	1.18464	(	1.14989	-	1.22044	)	6.81e-29	0.430045	1	1	Previously reported lead SNP from large-scaled meta analysis from Morris AP et al
rs10440833		6	20688121	A	T	1.20985	(	1.17352	-	1.24731	)	1.77e-34	0.148078	0.9932	0.9924	Previously reported lead SNP from Voight BF et al
rs9368222		6	20686996	A	C	1.20801	(	1.17258	-	1.24452	)	1.57e-35	0.147978	0.9999	0.9984	Previously reported best proxy for read SNP from original study on Metabochip from Morris AP et al
rs115801775	POU5F1-TCF19	6	31127037	C	T	1.11628	(	1.06048	-	1.17501	)	2.62e-05	0.0177995	0.8235	0.7989	Lead SNP from combined meta-analysis
rs115164593		6	31136453	G	A	1.07783	(	1.03754	-	1.11968	)	0.000115224	0.135934	0.6501	0.6434	Previously reported lead SNP from Mahajan A et al
rs78095655	ZFAND3	6	37958627	T	C	1.08883	(	1.04747	-	1.13183	)	1.66e-05	0.781308	0.9915	0.9899	Lead SNP from combined meta-analysis
rs4299828		6	38177667	G	A	1.00136	(	0.939126	-	1.06772	)	0.966793	0.0178455	0.9198	0.9973	Previously reported lead SNP from large-scaled meta analysis from Morris AP et al
rs9470794		6	38106844	C	T	1.07961	(	1.03926	-	1.12153	)	8.11e-05	0.571671	0.9837	1	Previously reported lead SNP from Cho YS et al
rs1535500	KCNK16	6	39284050	T	G	1.0708	(	1.03795	-	1.1047	)	1.68e-05	0.197681	1	0.9999	Lead SNP from combined meta-analysis, Previously reported lead SNP from original Study from Cho YS et al
rs3734621		6		C	A	JPT C:1%										Previously reported lead SNP from large-scaled meta analysis from Morris AP et al
rs10231021	DGKB	7	15060429	A	T	1.06814	(	1.03393	-	1.10347	)	7.21e-05	0.904221	0.951	0.9485	Lead SNP from combined meta-analysis
rs17168486		7	14898282	T	C	1.04968	(	1.01748	-	1.08291	)	0.00228871	0.489426	0.9944	0.9928	Previously reported lead SNP from large-scaled meta analysis from Morris AP et al
rs6960043		7	15052860	C	T	1.05601	(	1.0243	-	1.08871	)	0.000459372	0.499698	0.9963	0.9889	Previously reported lead SNP for secondery signalfrom large-scaled meta analysis from Morris AP et al
rs2191349		7	15064309	T	G	1.05686	(	1.02301	-	1.09182	)	0.000868336	0.673638	0.9835	0.9991	Previously reported lead SNP from Dupuis J et al
rs4722766	JAZF1	7	28235808	G	C	1.06178	(	1.02636	-	1.09843	)	0.000534961	0.435922	0.8346	0.8372	Lead SNP from combined meta-analysis
rs849135		7	28196413	G	A	JPT G:99.4%										Previously reported lead SNP from large-scaled meta analysis from Morris AP et al
rs849134		7	28196222	A	G	1.04152	(	1.00335	-	1.08115	)	0.0327286	0.895889	0.9909	0.9968	Previously reported lead SNP from Voight BF et al
rs73315975	GCK	7	44233528	T	C	1.04169	(	1.00554	-	1.07914	)	0.0234242	0.824474	0.9967	0.9946	Lead SNP from combined meta-analysis
rs10278336		7	44245363	A	G	1.01062	(	0.978257	-	1.04405	)	0.524676	0.92809	0.9931	0.9947	Previously reported lead SNP from large-scaled meta analysis from Morris AP et al
rs4607517		7	44235668	G	A	1.02191	(	0.985076	-	1.06011	)	0.247233	0.00965863	1	1	Previously reported lead SNP from Dupuis J et al
rs62481355	GCC1	7	127201664	T	C	1.0909	(	1.05521	-	1.12779	)	2.95e-07	0.376759	0.9957	0.925	Lead SNP from combined meta-analysis
rs17867832		7	126996837	T	G	1.00749	(	0.955154	-	1.06269	)	0.783981	0.956063	0.9954	0.9972	Previously reported lead SNP from large-scaled meta analysis from Morris AP et al
rs6467136		7	127164958	G	A	1.07086	(	1.03304	-	1.11006	)	0.000189986	0.301744	0.999	0.9998	Previously reported lead SNP from Cho YS et al
rs806215	FSCN3-PAX4	7	127237312	C	T	1.10969	(	1.07348	-	1.14712	)	7.79e-10	0.444052	0.9167	0.9792	Lead SNP from combined meta-analysis
rs10229583		7	127246903	G	A	1.10121	(	1.04981	-	1.15512	)	7.72e-05	0.566087	1	0.9997	Previously reported lead SNP from Ma RC et al
rs4731420	MIR129-LEP	7	127863295	C	G	1.15702	(	1.09703	-	1.22028	)	7.9e-08	0.94148	0.9957	0.9754	Lead SNP from combined meta-analysis
rs791595		7	127862802	A	G	1.13592	(	1.0807	-	1.19396	)	5.38e-07	0.753408	0.9741	0.9483	Previously reported lead SNP from Hara K et al
rs11762784	KLF14	7	130424646	G	A	1.02768	(	0.992765	-	1.06382	)	0.121566	0.120091	0.8634	0.9498	Lead SNP from combined meta-analysis
rs13233731		7	130437689	G	A	1.02391	(	0.991121	-	1.05778	)	0.154769	0.217428	0.999	0.9999	Previously reported lead SNP from large-scaled meta analysis from Morris AP et al
rs972283		7	130466854	G	A	1.0202	(	0.985459	-	1.05617	)	0.257899	0.0109095	0.9762	0.872	Previously reported lead SNP from Voight BF et al
rs12549902	ANK1	8	41509259	A	G	1.11383	(	1.08115	-	1.14749	)	1.28e-12	0.669061	0.9999	0.9994	Lead SNP from combined meta-analysis
rs516946		8	41519248	C	T	1.14798	(	1.09818	-	1.20003	)	1.07e-09	0.184898	0.9999	0.996	Previously reported lead SNP from large-scaled meta analysis from Morris AP et al
rs515071		8	41519462	G	A	1.10462	(	1.06257	-	1.14833	)	5.02e-07	0.742685	0.9956	0.9928	Previously reported lead SNP from Imamura M et al
rs10108430	TP53INP1	8	95961794	C	T	1.04641	(	1.0129	-	1.08102	)	0.00630071	0.366799	0.9893	0.9931	Lead SNP from combined meta-analysis
rs7845219		8	95937502	T	C	1.04217	(	1.0074	-	1.07814	)	0.0170411	0.32655	0.9999	0.9849	Previously reported lead SNP from large-scaled meta analysis from Morris AP et al
rs896854		8	95960511	T	C	1.04373	(	1.0103	-	1.07826	)	0.00995712	0.32084	0.9954	1	Previously reported lead SNP from Voight BF et al
rs13266634	SLC30A8	8	118184783	C	T	1.12039	(	1.08602	-	1.15585	)	8.65e-13	0.245028	0.9966	0.9968	Lead SNP from combined meta-analysis
rs3802177		8	118185025	G	A	1.10924	(	1.07521	-	1.14435	)	6.96e-11	0.245028	0.9975	0.996	Previously reported lead SNP from Voight BF et al
rs4258054	GLIS3	9	4297892	T	C	1.10466	(	1.06565	-	1.1451	)	5.76e-08	0.978319	0.7548	0.7905	Lead SNP from combined meta-analysis
rs10758593		9	4292083	A	G	1.05648	(	1.02407	-	1.08992	)	0.000548151	0.432172	0.9973	0.9986	Previously reported lead SNP from large-scaled meta analysis from Morris AP et al
rs7041847		9	4287466	A	G	1.04509	(	1.01444	-	1.07668	)	0.00369068	0.576191	0.9797	0.9992	Previously reported lead SNP from Cho YS et al
rs17584499	PTPRD	9	8879118	C	T	1.03497	(	0.99151	-	1.08033	)	0.116321	0.538194	0.993	0.9918	Lead SNP from combined meta-analysis, Previously reported lead SNP from Tsai SJ et al
rs16927668		9	8369533	T	C	1.01482	(	0.985047	-	1.04549	)	0.332886	0.767293	0.9984	0.9971	Previously reported lead SNP from large-scaled meta analysis from Morris AP et al
rs2383208	CDKN2A/B	9	22132076	A	G	1.22274	(	1.18315	-	1.26366	)	4.88e-33	0.617683	0.7615	0.997	Lead SNP from combined meta-analysis
rs10811661		9	22134094	T	C	1.21759	(	1.17786	-	1.25866	)	2.86e-31	0.658809	0.8125	0.8921	Previously reported lead SNP from large-scaled meta analysis from Morris AP et al
rs944801		9	22051670	C	G	1.03048	(	0.987846	-	1.07495	)	0.163707	0.0310988	0.9726	0.9782	Previously reported lead SNP for secondery signalfrom large-scaled meta analysis from Morris AP et al
rs10965250		9	22133284	G	A	1.21871	(	1.17894	-	1.25982	)	1.51e-31	0.61677	0.8067	0.8941	Previously reported lead SNP from Voight BF et al
rs13292262	TLE4	9	81915383	T	C	1.16969	(	1.09294	-	1.25182	)	6e-06	0.371044	0.9938	0.9994	Lead SNP from combined meta-analysis
rs17791513		9	81905590	A	G	1.16427	(	1.08787	-	1.24603	)	1.12e-05	0.319486	0.9984	0.9843	Previously reported lead SNP from large-scaled meta analysis from Morris AP et al
rs13292136		9	81952128	C	T	1.08445	(	1.03097	-	1.1407	)	0.00167834	0.187763	0.9803	0.9927	Previously reported lead SNP from Voight BF et al
rs2506125	TLE1	9	84293453	G	A	1.0773	(	1.04425	-	1.1114	)	2.82e-06	0.139755	0.9618	0.9498	Lead SNP from combined meta-analysis
rs2796441		9	84308948	G	A	1.07788	(	1.04407	-	1.1128	)	4e-06	0.140024	0.9989	0.9536	Previously reported lead SNP from Morris AP et al
rs28642252	GPSM1	9	139245289	G	A	1.15867	(	1.10166	-	1.21864	)	1.06e-08	0.416235	0.9344	0.798	Lead SNP from combined meta-analysis
rs11787792		9	139252148	A	G	1.14396	(	1.09131	-	1.19916	)	2.21306e-08	0.63241	0.992	0.9886	Previously reported lead SNP from Hara K et al
rs11257655	CDC123/CAMK1D	10	12307894	T	C	1.11739	(	1.08384	-	1.15199	)	9.65e-13	0.607071	1	1	Lead SNP from combined meta-analysis
rs12779790		10	12328010	G	A	1.09582	(	1.04683	-	1.1471	)	8.80987e-05	0.151105	0.9039	0.8345	Previously reported lead SNP from Voight BF et al
rs1506769	VPS26A	10	70959710	T	C	1.05051	(	1.01482	-	1.08746	)	0.00520151	0.365797	0.7952	0.8043	Lead SNP from combined meta-analysis
rs12242953		10	70865342	G	A	1.0363	(	0.967601	-	1.10988	)	0.308268	0.627205	0.9508	0.9972	Previously reported lead SNP from large-scaled meta analysis from Morris AP et al
rs1802295		10	70931474	T	C	1.01238	(	0.96379	-	1.06342	)	0.623948	0.0904736	0.9999	1	Previously reported lead SNP from Kooner JS et al
rs703980	ZMIZ1	10	80943841	G	A	1.08981	(	1.05708	-	1.12355	)	3.23e-08	0.139275	1	0.9988	Lead SNP from combined meta-analysis
rs12571751		10	80942631	A	G	1.0822	(	1.04971	-	1.11571	)	3.80802e-07	0.157299	0.9958	0.9792	Previously reported lead SNP from Morris AP et al
rs7087591	HHEX/IDE	10	94473629	G	A	1.18666	(	1.14389	-	1.23103	)	6.35e-20	0.612231	0.9995	0.9468	Lead SNP from combined meta-analysis
rs1111875		10	94462882	C	T	1.14589	(	1.10919	-	1.1838	)	2.39e-16	0.651815	1	1	Previously reported lead SNP from large-scaled meta analysis from Morris AP et al
rs5015480		10	94465559	C	T	1.18475	(	1.13816	-	1.23325	)	1.21e-16	0.980559	1	0.9998	Previously reported lead SNP from Voight BF et al
rs34872471	TCF7L2	10	114754071	C	T	1.42882	(	1.33154	-	1.53322	)	3.47e-23	0.900771	0.9998	0.9887	Lead SNP from combined meta-analysis
rs7903146		10	114758349	T	C	1.42871	(	1.33143	-	1.5331	)	3.54e-23	0.922743	0.9999	0.9995	Previously reported lead SNP from Voight BF et al
rs148604729	GRK5	10	121152955	C	T	1.12515	(	0.944222	-	1.34075	)	0.187399	0.411253	0.7496	0.7675	Lead SNP from combined meta-analysis
rs10886471		10	121149403	T	C	1.00026	(	0.966277	-	1.03544	)	0.988147	0.380969	0.9962	0.9966	Previously reported lead SNP from Li H et al
rs7131362	DUSP8	11	1689325	A	G	1.02592	(	0.994444	-	1.05839	)	0.107503	0.123672	0.9645	0.973	Lead SNP from combined meta-analysis
rs2334499		11	1696849	T	C	1.02124	(	0.983807	-	1.0601	)	0.269996	0.283263	0.9981	0.9988	Previously reported lead SNP from Kong A et al
rs2237896	KCNQ1 int15	11	2858440	G	A	1.32546	(	1.28479	-	1.36741	)	2.81e-70	0.0784967	0.9971	0.994	Lead SNP from combined meta-analysis
rs163184		11	2847069	G	T	1.21286	(	1.17565	-	1.25124	)	6.61e-34	0.148378	0.9987	0.997	Previously reported lead SNP from large-scaled meta analysis from Morris AP et al
rs2237897		11	2858546	C	T	1.33762	(	1.29479	-	1.38187	)	1.05e-68	0.117745	0.9633	0.938	Previously reported lead SNP from original Study
rs117601636	KCNQ1 int11	11	2642037	A	G	1.15959	(	1.09783	-	1.22483	)	1.14e-07	0.420531	0.9473	0.8679	Lead SNP from combined meta-analysis
rs231361		11	2691500	A	G	1.09052	(	1.0454	-	1.13759	)	5.83e-05	0.0573258	0.9994	0.9987	Previously reported lead SNP from large-scaled meta analysis from Morris AP et al
rs231362		11	2691471	G	A	1.08041	(	1.02646	-	1.13719	)	0.00308359	0.411377	0.9982	0.9943	Previously reported lead SNP from Voight BF et al
rs2074311	KCNJ11	11	17421860	A	G	1.05425	(	1.02191	-	1.08762	)	0.000889804	0.637435	1	1	Lead SNP from combined meta-analysis
rs5215		11	17408630	C	T	1.04613	(	1.01404	-	1.07924	)	0.00455689	0.396261	1	0.9999	Previously reported lead SNP from Voight BF et al
rs77106637	ARAP1 (CENTD2)	11	72478320	G	A	1.22079	(	1.12338	-	1.32665	)	2.57e-06	0.0464057	0.9286	0.948	Lead SNP from combined meta-analysis
rs1552224		11	72433098	A	C	1.20563	(	1.11251	-	1.30654	)	5.12e-06	0.0338949	0.1	0.9998	Previously reported lead SNP from Voight BF et al
rs10765576	MTNR1B	11	92706944	G	A	1.04052	(	1.00581	-	1.07644	)	0.021765	0.750932	0.992	0.8411	Lead SNP from combined meta-analysis
rs10830963		11	92708710	G	C	1.0309	(	0.996125	-	1.06689	)	0.0822017	0.611807	0.99	0.6279	Previously reported lead SNP from large-scaled meta analysis from Morris AP et al
rs1387153		11	92673828	T	C	1.0343	(	1.00257	-	1.06703	)	0.0339076	0.271475	0.9864	0.9935	Previously reported lead SNP from Voight BF et al
rs4766228	CCND2	12	4363420	A	G	1.04784	(	1.01647	-	1.08018	)	0.00258532	0.585178	0.9673	0.9803	Lead SNP from combined meta-analysis
rs11063069		12	4374373	G	A	1.04954	(	0.927377	-	1.18779	)	0.443784	0.118915	0.9923	0.328	Previously reported lead SNP from large-scaled meta analysis from Morris AP et al
rs76895963		12	4384844	G	T	JPT no freq data										Previously reported lead SNP from Steinthorsdottir V et al
rs3751237	KLHDC5	12	27963507	T	G	1.08528	(	1.04907	-	1.12274	)	2.28e-06	0.817436	0.9513	0.9292	Lead SNP from combined meta-analysis
rs10842994		12	27965150	C	T	1.05509	(	1.01284	-	1.0991	)	0.0101122	0.598014	0.9967	0.8488	Previously reported lead SNP from Morris AP et al
rs77531339	HMGA2	12	66188936	G	A	1.09222	(	1.03405	-	1.15366	)	0.0015837	0.680559	0.8028	0.7463	Lead SNP from combined meta-analysis
rs2261181		12	66212318	T	C	1.02775	(	0.983226	-	1.07429	)	0.225709	0.093238	1	1	Previously reported lead SNP from large-scaled meta analysis from Morris AP et al
rs1531343		12	66174894	C	G	1.02817	(	0.983632	-	1.07472	)	0.218895	0.106897	0.9999	0.997	Previously reported lead SNP from Voight BF et al
rs2612035		12	66192667	G	A	1.02878	(	0.984213	-	1.07536	)	0.209208	0.093238	0.997	0.9992	Previously reported best proxy for read SNP from original study on Metabochip from Morris AP et al
rs11178592	TSPAN8/LGR5	12	71477033	C	T	1.0733	(	1.01829	-	1.13128	)	0.00840608	0.589578	0.9912	0.9883	Lead SNP from combined meta-analysis
rs7955901		12	71433293	T	C	1.01865	(	0.986777	-	1.05155	)	0.254507	0.712443	0.995	0.9998	Previously reported lead SNP from large-scaled meta analysis from Morris AP et al
rs4760790		12	71634794	A	G	1.00563	(	0.97012	-	1.04245	)	0.759493	0.785804	0.9943	0.9926	Previously reported lead SNP from Voight BF et al
rs4760915		12	71634112	T	C	1.00534	(	0.97045	-	1.04148	)	0.767678	0.802959	0.9983	1	Previously reported best proxy for read SNP from original study on Metabochip from Morris AP et al
rs55783344	HNF1A (TCF1)	12	121432299	T	C	1.07284	(	1.03495	-	1.11212	)	0.000126658	0.231791	0.9908	0.9879	Lead SNP from combined meta-analysis
rs12427353		12	121426901	G	C	JPT G100%										Previously reported lead SNP from large-scaled meta analysis from Morris AP et al
rs7957197		12	121460686	T	A	JPT T100%										Previously reported lead SNP from Voight BF et al
rs2851447	MPHOSPH9	12	123665113	C	G	1.04814	(	1.01037	-	1.08733	)	0.0120541	0.149686	0.9879	0.9827	Lead SNP from combined meta-analysis
rs4275659		12	123447928	C	T	1.02458	(	0.991774	-	1.05848	)	0.143588	0.26568	0.9966	0.9937	Previously reported lead SNP from Mahajan A et al
rs9510677	SGCG	13	23863349	G	A	1.03109	(	0.978888	-	1.08608	)	0.248066	0.865254	0.9755	0.992	Lead SNP from combined meta-analysis
rs9552911		13	23864657	A	G	1.00896	(	0.974678	-	1.04444	)	0.612989	0.954925	0.9656	0.9979	Previously reported lead SNP from Saxena R et al
rs11616380	SPRY2	13	80705315	G	T	1.08429	(	1.04812	-	1.12172	)	2.95e-06	0.544538	0.9848	0.9862	Lead SNP from combined meta-analysis
rs1359790		13	80717156	G	A	1.08515	(	1.04828	-	1.12331	)	3.58967e-06	0.610955	0.9659	0.9949	Previously reported lead SNP from Shu XO et al
rs8032416	C2CD4A/B	15	62409070	G	C	1.09767	(	1.06399	-	1.13241	)	4.58e-09	0.330059	0.9724	0.9746	Lead SNP from combined meta-analysis
rs4502156		15	62383155	T	C	1.07197	(	1.03978	-	1.10516	)	7.91e-06	0.101171	0.9943	0.9184	Previously reported lead SNP from large-scaled meta analysis from Morris AP et al
rs7163757		15	62391608	C	T	1.09134	(	1.05786	-	1.12589	)	3.84e-08	0.197681	0.9999	0.9559	Previously reported lead SNP from Yamauchi T et al
rs7177533	HMG20A	15	77387923	T	C	1.06479	(	1.03212	-	1.09849	)	7.86e-05	0.753375	0.937	0.9134	Lead SNP from combined meta-analysis
rs7177055		15	77832762	A	G	1.04789	(	1.01574	-	1.08106	)	0.00325728	0.753375	0.9996	0.9996	Previously reported lead SNP from large-scaled meta analysis from Morris AP et al
rs7178572		15	77747190	G	A	1.06146	(	1.02889	-	1.09506	)	0.000175655	0.61517	0.9818	1	Previously reported lead SNP from Kooner JS et al
rs11073332	RASGRP1	15	38817614	C	T	1.04226	(	1.01169	-	1.07376	)	0.00642803	0.39262	0.9953	0.9885	Lead SNP from combined meta-analysis
rs7403531		15	38822905	T	C	1.0382	(	1.00775	-	1.06957	)	0.0135906	0.469461	0.9984	0.9986	Previously reported lead SNP from Li H et al
rs11629966	ZFAND6	15	80400959	A	G	1.04382	(	1.01039	-	1.07835	)	0.00981051	0.382989	0.9864	0.9779	Lead SNP from combined meta-analysis
rs11634397		15	80432222	G	A	1.01664	(	0.968504	-	1.06717	)	0.504963	0.342344	0.9996	0.9638	Previously reported lead SNP from Voight BF et al
rs1866475	AP3S2	15	90428072	A	G	1.08328	(	1.04423	-	1.12378	)	1.95e-05	0.0350653	0.8544	0.8341	Lead SNP from combined meta-analysis
rs2007084		15	90345335	G	A	JPT G 100%										Previously reported lead SNP from large-scaled meta analysis from Morris AP et al
rs2028299		15	90374257	C	A	1.07333	(	1.03542	-	1.11262	)	0.000114474	0.0503833	0.9981	0.9999	Previously reported lead SNP from Kooner JS et al
rs79548680	PRC1	15	91505779	C	G	1.07581	(	1.04281	-	1.10986	)	4.29e-06	0.550531	0.9062	0.9026	Lead SNP from combined meta-analysis
rs12899811		15	91544076	A	G	1.01803	(	0.887808	-	1.16736	)	0.798002	0.493268	0.9955	0.9893	Previously reported lead SNP from large-scaled meta analysis from Morris AP et al
rs8042680		15	91521337	A	C	JPT A 100%										Previously reported lead SNP from Voight BF et al
rs1421085	FTO	16	53800954	C	T	1.16183	(	1.11916	-	1.20613	)	3.94e-15	0.116102	0.1	0.9954	Lead SNP from combined meta-analysis
rs9936385		16	53819169	C	T	1.15473	(	1.11311	-	1.19791	)	1.57e-14	0.109441	0.1	0.999	Previously reported lead SNP from large-scaled meta analysis from Morris AP et al
rs11642841		16	53845487	A	C	1.17561	(	1.10842	-	1.24688	)	7.13e-08	0.232715	0.9902	0.5295	Previously reported lead SNP from Voight BF et al
rs11864719	BCAR1	16	75255129	T	G	1.01131	(	0.97831	-	1.04542	)	0.506427	0.111923	0.9953	0.7759	Lead SNP from combined meta-analysis
rs7202877		16	75247245	G	T	1.01076	(	0.974336	-	1.04856	)	0.567533	0.00180001	0.9998	0.9998	Previously reported lead SNP from Morris AP et al
rs116875739	SRR	17	2211001	A	G	1.03906	(	0.99057	-	1.08993	)	0.116125	0.652089	0.9529	0.9234	Lead SNP from combined meta-analysis
rs2447090		17	2298974	A	G	1.00951	(	0.977183	-	1.04291	)	0.568571	0.508085	0.9983	0.9991	Previously reported lead SNP from large-scaled meta analysis from Morris AP et al
rs391300		17	2216258	T	C	1.00424	(	0.968776	-	1.041	)	0.817644	0.60561	0.9974	0.9984	Previously reported lead SNP from Tsai SJ et al
rs75418188	SLC16A13	17	6945483	T	C	1.1987	(	1.13497	-	1.266	)	7.89e-11	0.90035	0.9973	0.9969	Lead SNP from combined meta-analysis
rs312457		17	6940393	G	A	1.19474	(	1.13036	-	1.26277	)	3.04e-10	0.763852	0.929	0.896	Previously reported lead SNP from Hara K et al
rs10908278	HNF1B (TCF2)	17	36099952	T	A	1.13959	(	1.1031	-	1.17729	)	3.57e-15	0.240703	0.9594	0.945	Lead SNP from combined meta-analysis
rs11651052		17	36102381	A	G	1.13589	(	1.09951	-	1.17347	)	1.68e-14	0.124974	0.9524	0.9763	Previously reported lead SNP from large-scaled meta analysis from Morris AP et al
rs4430796		17	36098040	G	A	1.10155	(	1.06776	-	1.13642	)	1.17e-09	0.271475	0.9962	0.9975	Previously reported lead SNP from Voight BF et al
rs11651755		17	36099840	C	T	1.13381	(	1.0975	-	1.17132	)	3.95e-14	0.195817	0.9996	0.9909	Previously reported best proxy for read SNP from original study on Metabochip from Morris AP et al
rs79562423	LAMA-1	18	7077493	G	T	1.05836	(	0.978876	-	1.1443	)	0.15447	0.950153	0.7268	0.7443	Lead SNP from combined meta-analysis
rs8090011		18	7068462	G	C	1.01797	(	0.984003	-	1.0531	)	0.303712	0.0166201	0.957	0.933	Previously reported lead SNP from original Study Perry GRB et al
rs8085349	MC4R	18	57733428	G	A	1.09306	(	1.05075	-	1.13708	)	9.98e-06	0.150206	0.9898	0.9998	Lead SNP from combined meta-analysis
rs12970134		18	57884750	A	G	1.05376	(	1.01156	-	1.09772	)	0.0120247	0.108331	0.9998	1	Previously reported lead SNP from large-scaled meta analysis from Morris AP et al
rs11873305		18	58049192	A	C	JPT A 100%										Previously reported secondery SNP from Morris AP et al
rs2905426	CLIP2	19	19478022	G	T	1.0409	(	1.00617	-	1.07682	)	0.0206088	0.908111	0.8078	0.7855	Lead SNP from combined meta-analysis
rs10401969		19	19407718	C	T	1.00615	(	0.956535	-	1.05834	)	0.812203	0.600963	0.9999	0.9607	Previously reported lead SNP from Morris AP et al
rs7256564	PEPD	19	33889593	A	G	1.06143	(	1.03029	-	1.09351	)	8.69e-05	0.869417	0.9984	0.9908	Lead SNP from combined meta-analysis
rs8182584		19	33909710	T	G	1.02585	(	0.994378	-	1.05832	)	0.108415	0.974935	0.9848	0.9999	Previously reported lead SNP from large-scaled meta analysis from Morris AP et al
rs3786897		19	33893008	A	G	1.05866	(	1.02686	-	1.09143	)	0.000248211	0.699723	0.9979	0.9782	Previously reported lead SNP from Cho YS et al
rs7507912	GIPR	19	46157916	G	A	1.11182	(	1.0695	-	1.15581	)	8.61e-08	0.266496	0.929	0.866	Lead SNP from combined meta-analysis
rs8108269		19	46158513	G	T	1.08145	(	1.04827	-	1.11568	)	8.43e-07	0.777351	0.9998	0.9982	Previously reported lead SNP from Morris AP et al
rs12625671	HNF4A	20	42994812	C	T	1.07078	(	1.03793	-	1.10467	)	1.69e-05	0.875169	0.9544	0.9566	Lead SNP from combined meta-analysis
rs4812829		20	42989267	A	G	1.06549	(	1.0328	-	1.09921	)	6.61e-05	0.924905	0.9932	0.9981	Previously reported lead SNP from Kooner JS et al
Chr: chromosome. OR: odds-ratio. CI: confidence interval.
Risk: risk allele in the present Japanese study.
non-risk: alternative allele in the present Japanese study.
95%CI: 95% confidence interval
P-for hetero: p-values of Cochran's Q-test for heterogeneity
R2: r-square value for imputation accuracy
aAlleles are aligned to the forward strand of NCBI Build 37.
Risk alleles in the red letter indicate that the effect direction for each of the SNP loci was not consistent with that in original reports.
1) Mahajan A et al Nat Genet 2014 46：234–244
2) Steinthorsdottir V et al Nat genet 2014 46: 294-300
3) Voight BF et al. Nat Genet. 2010 Jul;42(7):579-89
4) Morris AP et al Nat Genet. 2012 Sep;44(9):981-90
5) Dupuis J et al Nat Genet. 2010 Feb;42(2):105-16.
6) Palmar ND et al PLoS One. 2012;7(1):e29202.
7) Qi L et al Hum Mol Genet. 2010 Jul 1;19(13):2706-15.
8) Kooner JS et al Nat Genet. 2011 Aug 28;43(10):984-9
9) Yamauchi T et al Nat Genet. 2010 Oct;42(10):864-8.
10) Cho YS et al , Nat Genet. 2011 Dec 11;44(1):67-72.
11) Ma RC et al Diabetologia. 2013 Jun;56(6):1291-305
12) Hara K et al Hum Mol Genet. 2014 Jan 1;23(1):239-46
13) Imamura M et al Hum Mol Genet. 2012 Jul 1;21(13):3042-9.
14) Tsai SJ et al PLoS Genet. 2010 Feb 19;6(2):e1000847.
15) Li H Diabetes. 2013 Jan;62(1):291-8.
16) Kong A et al Nature. 2009 Dec 17;462(7275):868-74
17) Unoki HNat Genet. 2008 Sep;40(9):1098-102
18) Saxena R et al Diabetes. 2013 May;62(5):1746-55
19) Shu XO PLoS Genet. 2010 Sep 16;6(9):e1001127.
20) Perry JRB PLoS Genet. 2012 May;8(5):e1002741.
