# Supplementary material for: Genome-wide association studies in the Japanese population identify seven novel loci for type 2 diabetes
Source: Nat Commun. 2016 Jan 28;7:10531. doi: 10.1038/ncomms10531 (PMC4738362; doi:10.1038/ncomms10531)
Supplement: Supplementary Data 2 — Mouse knockout phenotype [file ncomms10531-s3.xlsx]

## Sheet: Sheet3
Supplementary Data 2. mouse knockout phenotype
Human T2D biological genes	Knockout gene	Knockout mouse ID	MP:0005370	MP:0005376	MP:0005379	MP:0005380	MP:0010768	MP:0005378	Mouse phenotype score
			liver/biliary system phenotype	homeostasis/metabolism phenotype	endocrine/exocrine gland phenotype	embryogenesis phenotype	mortality/aging	growth/size/body phenotype
FAF1	Faf1	MGI:109419		1			1		2
NOTCH2	Notch2	MGI:97364	1	1	1	1	1	1	6
ADAM30	Adam30	MGI:1918328							0
PROX1	Prox1	MGI:97772	1	1	1		1	1	5
PROX1-AS	#N/A	#N/A	#N/A	#N/A	#N/A	#N/A	#N/A	#N/A	#N/A
GCKR	Gckr	MGI:1096345		1					1
FNDC4	Fndc4	MGI:1917195							0
IFT172	Ift172	MGI:2682064		1		1	1		3
KRTCAP3	Krtcap3	MGI:1917065							0
NRBP1	Nrbp1	MGI:2183436	1	1	1		1		4
PPM1G	Ppm1g	MGI:106065					1		1
ZNF513	Zfp513	MGI:2141255							0
SNX17	Snx17	MGI:2387801							0
THADA	Thada	MGI:3039623							0
ZFP36L2	Zfp36l2	MGI:107945	1			1	1	1	4
LOC100129726	#N/A	#N/A	#N/A	#N/A	#N/A	#N/A	#N/A	#N/A	#N/A
RBMS1	Rbms1	MGI:1861774		1		1	1	1	4
MIR4785	#N/A	#N/A	#N/A	#N/A	#N/A	#N/A	#N/A	#N/A	#N/A
LOC100505984	#N/A	#N/A	#N/A	#N/A	#N/A	#N/A	#N/A	#N/A	#N/A
ITGB6	Itgb6	MGI:96615		1					1
COBLL1	Cobll1	MGI:2442894							0
SNORA70F	#N/A	#N/A	#N/A	#N/A	#N/A	#N/A	#N/A	#N/A	#N/A
LOC646736	#N/A	#N/A	#N/A	#N/A	#N/A	#N/A	#N/A	#N/A	#N/A
PPARG	Pparg	MGI:97747	1	1	1	1	1	1	6
GSTM5P1	#N/A	#N/A	#N/A	#N/A	#N/A	#N/A	#N/A	#N/A	#N/A
SYN2	Syn2	MGI:103020							0
TIMP4	Timp4	MGI:109125		1			1		2
ACTG1P12	#N/A	#N/A	#N/A	#N/A	#N/A	#N/A	#N/A	#N/A	#N/A
UBE2E2	Ube2e2	MGI:2384997							0
PSMD6	Psmd6	MGI:1913663							0
PSMD6-AS2	#N/A	#N/A	#N/A	#N/A	#N/A	#N/A	#N/A	#N/A	#N/A
C3orf49	#N/A	#N/A	#N/A	#N/A	#N/A	#N/A	#N/A	#N/A	#N/A
THOC7	Thoc7	MGI:1913481							0
ATXN7	Atxn7	MGI:2179277					1	1	2
PRIKLE2-AS1	#N/A	#N/A	#N/A	#N/A	#N/A	#N/A	#N/A	#N/A	#N/A
ADAMTS9-AS2	#N/A	#N/A	#N/A	#N/A	#N/A	#N/A	#N/A	#N/A	#N/A
ADCY5	Adcy5	MGI:99673		1					1
IGF2BP2	Igf2bp2	MGI:1890358							0
ST6GAL1	St6gal1	MGI:108470							0
CTBP1	Ctbp1	MGI:1201685				1	1	1	3
LOC101928588	#N/A	#N/A	#N/A	#N/A	#N/A	#N/A	#N/A	#N/A	#N/A
LOC101928676	#N/A	#N/A	#N/A	#N/A	#N/A	#N/A	#N/A	#N/A	#N/A
LOC101928621	#N/A	#N/A	#N/A	#N/A	#N/A	#N/A	#N/A	#N/A	#N/A
UVSSA	Uvssa	MGI:1918351							0
MAEA	Maea	MGI:1891748					1	1	2
CTBP1-AS-2	#N/A	#N/A	#N/A	#N/A	#N/A	#N/A	#N/A	#N/A	#N/A
WFS1	Wfs1	MGI:1328355		1	1		1	1	4
PPP2R2C	Ppp2r2c	MGI:2442660							0
FBXW7	Fbxw7	MGI:1354695		1		1	1	1	4
DKFZP434I0714	#N/A	#N/A	#N/A	#N/A	#N/A	#N/A	#N/A	#N/A	#N/A
MIR4453	#N/A	#N/A	#N/A	#N/A	#N/A	#N/A	#N/A	#N/A	#N/A
RPS14P6	#N/A	#N/A	#N/A	#N/A	#N/A	#N/A	#N/A	#N/A	#N/A
ARL15	Arl15	MGI:2442308							0
MIR581	#N/A	#N/A	#N/A	#N/A	#N/A	#N/A	#N/A	#N/A	#N/A
RPL26P19	#N/A	#N/A	#N/A	#N/A	#N/A	#N/A	#N/A	#N/A	#N/A
LOC10928448	#N/A	#N/A	#N/A	#N/A	#N/A	#N/A	#N/A	#N/A	#N/A
ZBED3-AS1	#N/A	#N/A	#N/A	#N/A	#N/A	#N/A	#N/A	#N/A	#N/A
HMGB1P35	#N/A	#N/A	#N/A	#N/A	#N/A	#N/A	#N/A	#N/A	#N/A
LINC00491	#N/A	#N/A	#N/A	#N/A	#N/A	#N/A	#N/A	#N/A	#N/A
PAM	Pam	MGI:97475		1		1	1	1	4
GIN1	Gin1	MGI:2182036							0
PPIP5K2	Ppip5k2	MGI:2142810							0
C5orf30	D1Ertd622e	MGI:1277184							0
EIF3KP1	#N/A	#N/A	#N/A	#N/A	#N/A	#N/A	#N/A	#N/A	#N/A
SSR1	Ssr1	MGI:105082		1			1	1	3
CDKAL1	Cdkal1	MGI:1921765	1	1	1			1	4
HCG22	#N/A	#N/A	#N/A	#N/A	#N/A	#N/A	#N/A	#N/A	#N/A
HCG27	#N/A	#N/A	#N/A	#N/A	#N/A	#N/A	#N/A	#N/A	#N/A
PSORS1C1	#N/A	#N/A	#N/A	#N/A	#N/A	#N/A	#N/A	#N/A	#N/A
PSORS1C2	Psors1c2	MGI:1930025							0
PSORS1C3	#N/A	#N/A	#N/A	#N/A	#N/A	#N/A	#N/A	#N/A	#N/A
CDSN	#N/A	#N/A	#N/A	#N/A	#N/A	#N/A	#N/A	#N/A	#N/A
POU5F1	Pou5f1	MGI:101893			1	1	1		3
CCHCR1	Cchcr1	MGI:2385321							0
TCF19	Tcf19	MGI:103180							0
HLA-C	#N/A	#N/A	#N/A	#N/A	#N/A	#N/A	#N/A	#N/A	#N/A
C6orf15	2300002M23Rik	MGI:1916792							0
ZFAND3	Zfand3	MGI:1096572							0
BTBD9	Btbd9	MGI:1916625		1					1
KCNK16	Kcnk16	MGI:1921821							0
KCNK17	#N/A	#N/A	#N/A	#N/A	#N/A	#N/A	#N/A	#N/A	#N/A
KIF6	Kif6	MGI:1098238							0
DGKB	Dgkb	MGI:2442474		1					1
JAZF1	Jazf1	MGI:2141450							0
JAZF1-AS1	#N/A	#N/A	#N/A	#N/A	#N/A	#N/A	#N/A	#N/A	#N/A
GCK	Gck	MGI:1270854	1	1	1		1	1	5
YKT6	Ykt6	MGI:1927550							0
CAMK2B	Camk2b	MGI:88257							0
GCC1	Gcc1	MGI:1921625							0
LOC100506682	#N/A	#N/A	#N/A	#N/A	#N/A	#N/A	#N/A	#N/A	#N/A
ARF5	Arf5	MGI:99434							0
FSCN3	Fscn3	MGI:1890386							0
PAX4	Pax4	MGI:97488			1		1	1	3
LOC101928423	#N/A	#N/A	#N/A	#N/A	#N/A	#N/A	#N/A	#N/A	#N/A
MIR129-1	#N/A	#N/A	#N/A	#N/A	#N/A	#N/A	#N/A	#N/A	#N/A
LEP	Lep	MGI:104663	1	1	1	1	1	1	6
KLF14	Klf14	MGI:3577024							0
ANK1	Ank1	MGI:88024	1	1			1	1	4
NKX6-3	#N/A	#N/A	#N/A	#N/A	#N/A	#N/A	#N/A	#N/A	#N/A
MIR486	#N/A	#N/A	#N/A	#N/A	#N/A	#N/A	#N/A	#N/A	#N/A
TP53INP1	Trp53inp1	MGI:1926609		1	1		1	1	4
LOC101927002	#N/A	#N/A	#N/A	#N/A	#N/A	#N/A	#N/A	#N/A	#N/A
CCNE2	Ccne2	MGI:1329034			1	1	1	1	4
LOC100128548	#N/A	#N/A	#N/A	#N/A	#N/A	#N/A	#N/A	#N/A	#N/A
LOC100506538	#N/A	#N/A	#N/A	#N/A	#N/A	#N/A	#N/A	#N/A	#N/A
INTS8	Ints8	MGI:1919906							0
NDUFAF6	Ndufaf6	MGI:1924197							0
SLC30A8	Slc30a8	MGI:2442682		1	1			1	3
GLIS3	Glis3	MGI:2444289		1	1		1	1	4
LOC101929330	#N/A	#N/A	#N/A	#N/A	#N/A	#N/A	#N/A	#N/A	#N/A
PTPRD	#N/A	#N/A	#N/A	#N/A	#N/A	#N/A	#N/A	#N/A	#N/A
CDKN2B－AS1	#N/A	#N/A	#N/A	#N/A	#N/A	#N/A	#N/A	#N/A	#N/A
TLE1	Tle1	MGI:104636							0
LOC101927502	#N/A	#N/A	#N/A	#N/A	#N/A	#N/A	#N/A	#N/A	#N/A
GPSM1	Gpsm1	MGI:1915089						1	1
DNLZ	Dnlz	MGI:106559							0
CARD9	Card9	MGI:2685628		1					1
SNAPC4	Snapc4	MGI:2443935					1		1
PMPCA	Pmpca	MGI:1918568							0
SDCCAG3	Sdccag3	MGI:1915362							0
INPP5E	Inpp5e	MGI:1927753				1	1	1	3
SEC16A	Sec16a	MGI:2139207							0
C9orf163	#N/A	#N/A	#N/A	#N/A	#N/A	#N/A	#N/A	#N/A	#N/A
NOTCH1	Notch1	MGI:97363	1	1	1	1	1	1	6
DKFZP434A062	#N/A	#N/A	#N/A	#N/A	#N/A	#N/A	#N/A	#N/A	#N/A
CDC123	Cdc123	MGI:2138811							0
VPS26A	Vps26a	MGI:1353654				1	1	1	3
SUPV3L1	Supv3l1	MGI:2441711			1	1	1	1	4
LOC101928994	#N/A	#N/A	#N/A	#N/A	#N/A	#N/A	#N/A	#N/A	#N/A
HKDC1	Hkdc1	MGI:2384910							0
RPS12P17	#N/A	#N/A	#N/A	#N/A	#N/A	#N/A	#N/A	#N/A	#N/A
ZMIZ1	Zmiz1	MGI:3040693				1	1	1	3
IDE	Ide	MGI:96412		1					1
RPL11P4	#N/A	#N/A	#N/A	#N/A	#N/A	#N/A	#N/A	#N/A	#N/A
KIF11	Kif11	MGI:1098231				1	1	1	3
EIF2S2P3	#N/A	#N/A	#N/A	#N/A	#N/A	#N/A	#N/A	#N/A	#N/A
HHEX	Hhex	MGI:96086	1	1	1	1	1	1	6
TCF7L2	Tcf7l2	MGI:1202879	1	1	1		1	1	5
RPS15AP30	#N/A	#N/A	#N/A	#N/A	#N/A	#N/A	#N/A	#N/A	#N/A
GRK5	Grk5	MGI:109161		1	1				2
MIR4681	#N/A	#N/A	#N/A	#N/A	#N/A	#N/A	#N/A	#N/A	#N/A
FAM99B	#N/A	#N/A	#N/A	#N/A	#N/A	#N/A	#N/A	#N/A	#N/A
LOC100505570	#N/A	#N/A	#N/A	#N/A	#N/A	#N/A	#N/A	#N/A	#N/A
FAM99A	#N/A	#N/A	#N/A	#N/A	#N/A	#N/A	#N/A	#N/A	#N/A
KRTAP5-6	#N/A	#N/A	#N/A	#N/A	#N/A	#N/A	#N/A	#N/A	#N/A
KCNQ1	Kcnq1	MGI:108083		1				1	2
KCNQ1OT1	#N/A	#N/A	#N/A	#N/A	#N/A	#N/A	#N/A	#N/A	#N/A
ABCC8	Abcc8	MGI:1352629		1	1				2
KCNJ11	Kcnj11	MGI:107501		1	1		1	1	4
NCR3LG1	#N/A	#N/A	#N/A	#N/A	#N/A	#N/A	#N/A	#N/A	#N/A
NUCB2	Nucb2	MGI:1858179		1					1
PIK3C2A	Pik3c2a	MGI:1203729		1			1	1	3
RPS2P40	#N/A	#N/A	#N/A	#N/A	#N/A	#N/A	#N/A	#N/A	#N/A
RPL29P21	#N/A	#N/A	#N/A	#N/A	#N/A	#N/A	#N/A	#N/A	#N/A
RPL34P24	#N/A	#N/A	#N/A	#N/A	#N/A	#N/A	#N/A	#N/A	#N/A
ARAP1	Arap1	MGI:1916960							0
RPS12P20	#N/A	#N/A	#N/A	#N/A	#N/A	#N/A	#N/A	#N/A	#N/A
STARD10	Stard10	MGI:1860093	1	1					2
MIR4692	#N/A	#N/A	#N/A	#N/A	#N/A	#N/A	#N/A	#N/A	#N/A
FCHSD2	Fchsd2	MGI:2448475							0
ATG16L2	Atg16l2	MGI:1920933							0
MTNR1B	Mtnr1b	MGI:2181726							0
CCND2	Ccnd2	MGI:88314	1	1	1		1		4
KLHDC5	Mansc4	MGI:3645619							0
HMGA2	#N/A	#N/A	#N/A	#N/A	#N/A	#N/A	#N/A	#N/A	#N/A
RPSAP52	#N/A	#N/A	#N/A	#N/A	#N/A	#N/A	#N/A	#N/A	#N/A
LOC100129940	#N/A	#N/A	#N/A	#N/A	#N/A	#N/A	#N/A	#N/A	#N/A
LOC101927810	#N/A	#N/A	#N/A	#N/A	#N/A	#N/A	#N/A	#N/A	#N/A
TSPAN8	Tspan8	MGI:2384918							0
HNF1A	Hnf1a	MGI:98504	1	1	1		1	1	5
HNF1A-AS1	#N/A	#N/A	#N/A	#N/A	#N/A	#N/A	#N/A	#N/A	#N/A
OASL	Oasl1	MGI:2180849		1			1		2
C12orf43	2210016L21Rik	MGI:1919607							0
ABCB9	Abcb9	MGI:1861729							0
OGFOD2	Ogfod2	MGI:1913877							0
ARL6IP4	Arl6ip4	MGI:1929500							0
PITPNM2	Pitpnm2	MGI:1336192							0
LOC100507091	#N/A	#N/A	#N/A	#N/A	#N/A	#N/A	#N/A	#N/A	#N/A
MPHOSPH9	Mphosph9	MGI:2443138							0
C12orf65	2810006K23Rik	MGI:1919900							0
CDK2AP1	Cdk2ap1	MGI:1202069					1		1
SBNO1	Sbno1	MGI:2384298							0
LOC100293704	#N/A	#N/A	#N/A	#N/A	#N/A	#N/A	#N/A	#N/A	#N/A
SETD8	Setd8	MGI:1915206		1		1	1		3
RILPL2	Rilpl2	MGI:1933112							0
RNA5SP375	#N/A	#N/A	#N/A	#N/A	#N/A	#N/A	#N/A	#N/A	#N/A
SGCG	Sgcg	MGI:1346524		1			1	1	3
SDAD1P4	#N/A	#N/A	#N/A	#N/A	#N/A	#N/A	#N/A	#N/A	#N/A
HMG20A	Hmg20a	MGI:1914117							0
PEAK1	Peak1	MGI:2442366							0
LOC101929457	#N/A	#N/A	#N/A	#N/A	#N/A	#N/A	#N/A	#N/A	#N/A
HMGN1P27	#N/A	#N/A	#N/A	#N/A	#N/A	#N/A	#N/A	#N/A	#N/A
LINC00597	#N/A	#N/A	#N/A	#N/A	#N/A	#N/A	#N/A	#N/A	#N/A
LOC646853	#N/A	#N/A	#N/A	#N/A	#N/A	#N/A	#N/A	#N/A	#N/A
RASGRP1	Rasgrp1	MGI:1314635	1						1
ZFAND6	Zfand6	MGI:1929510							0
FAH	Fah	MGI:95482	1	1	1		1	1	5
AP3S2	Ap3s2	MGI:1337060							0
C15orf38	#N/A	#N/A	#N/A	#N/A	#N/A	#N/A	#N/A	#N/A	#N/A
LOC100631255	#N/A	#N/A	#N/A	#N/A	#N/A	#N/A	#N/A	#N/A	#N/A
MIR5009	#N/A	#N/A	#N/A	#N/A	#N/A	#N/A	#N/A	#N/A	#N/A
RCCD1	Rccd1	MGI:2444156							0
PRC1	Prc1	MGI:1858961							0
PRC1-AS1	#N/A	#N/A	#N/A	#N/A	#N/A	#N/A	#N/A	#N/A	#N/A
LOC101926911	#N/A	#N/A	#N/A	#N/A	#N/A	#N/A	#N/A	#N/A	#N/A
VPS33B	Vps33b	MGI:2446237					1		1
FTO	Fto	MGI:1347093		1			1	1	3
BCAR1	Bcar1	MGI:108091	1			1	1	1	4
LOC100506281	#N/A	#N/A	#N/A	#N/A	#N/A	#N/A	#N/A	#N/A	#N/A
CTRB1	#N/A	#N/A	#N/A	#N/A	#N/A	#N/A	#N/A	#N/A	#N/A
CTRB2	Ctrb1	MGI:88559							0
CFDP1	Cfdp1	MGI:1344403							0
LOC101928178	#N/A	#N/A	#N/A	#N/A	#N/A	#N/A	#N/A	#N/A	#N/A
RPS4Y1P1	#N/A	#N/A	#N/A	#N/A	#N/A	#N/A	#N/A	#N/A	#N/A
SMG6	Smg6	MGI:2144117					1		1
CCDC90AP1	#N/A	#N/A	#N/A	#N/A	#N/A	#N/A	#N/A	#N/A	#N/A
LOC101927839	#N/A	#N/A	#N/A	#N/A	#N/A	#N/A	#N/A	#N/A	#N/A
HNRNPA1P16	#N/A	#N/A	#N/A	#N/A	#N/A	#N/A	#N/A	#N/A	#N/A
SRR	Srr	MGI:1351636		1					1
TSR1	Tsr1	MGI:2144566							0
SNORD91B	#N/A	#N/A	#N/A	#N/A	#N/A	#N/A	#N/A	#N/A	#N/A
SGSM2	Sgsm2	MGI:2144695							0
SNORD91A	#N/A	#N/A	#N/A	#N/A	#N/A	#N/A	#N/A	#N/A	#N/A
SLC16A11	Slc16a11	MGI:2663709							0
SLC16A13	Slc16a13	MGI:1916559							0
BCL6B	Bcl6b	MGI:1278332						1	1
MIR497	#N/A	#N/A	#N/A	#N/A	#N/A	#N/A	#N/A	#N/A	#N/A
C17orf49	0610010K14Rik	MGI:1915609							0
MIR195	#N/A	#N/A	#N/A	#N/A	#N/A	#N/A	#N/A	#N/A	#N/A
MIR497HG	#N/A	#N/A	#N/A	#N/A	#N/A	#N/A	#N/A	#N/A	#N/A
HNF1B	Hnf1b	MGI:98505	1	1	1	1	1	1	6
LAMA1	Lama1	MGI:99892				1	1	1	3
LOC342784	#N/A	#N/A	#N/A	#N/A	#N/A	#N/A	#N/A	#N/A	#N/A
RPS3AP49	#N/A	#N/A	#N/A	#N/A	#N/A	#N/A	#N/A	#N/A	#N/A
ATP13A1	Atp13a1	MGI:2180801							0
PBX4	Pbx4	MGI:1931321							0
PHF5CP	#N/A	#N/A	#N/A	#N/A	#N/A	#N/A	#N/A	#N/A	#N/A
GMIP	Gmip	MGI:1926066							0
ZNF101	#N/A	#N/A	#N/A	#N/A	#N/A	#N/A	#N/A	#N/A	#N/A
LPAR2	Lpar2	MGI:1858422							0
TSSK6	Tssk6	MGI:2148775							0
CILP2	Cilp2	MGI:1915959							0
YJEFN3	#N/A	#N/A	#N/A	#N/A	#N/A	#N/A	#N/A	#N/A	#N/A
NDUFA13	Ndufa13	MGI:1914434				1	1	1	3
MIR640	#N/A	#N/A	#N/A	#N/A	#N/A	#N/A	#N/A	#N/A	#N/A
GATAD2A	Gatad2a	MGI:2384585				1	1	1	3
MAU2	Mau2	MGI:1921799							0
SUGP1	Sugp1	MGI:1917866							0
TM6SF2	Tm6sf2	MGI:1933210							0
HAPLN4	Hapln4	MGI:2679531							0
NCAN	Ncan	MGI:104694							0
PEPD	Pepd	MGI:97542							0
CEBPG	Cebpg	MGI:104982					1		1
EML2	Eml2	MGI:1919455							0
GIPR	Gipr	MGI:1352753		1	1				2
LOC100996469	#N/A	#N/A	#N/A	#N/A	#N/A	#N/A	#N/A	#N/A	#N/A
MIR330	#N/A	#N/A	#N/A	#N/A	#N/A	#N/A	#N/A	#N/A	#N/A
LOC100287177	#N/A	#N/A	#N/A	#N/A	#N/A	#N/A	#N/A	#N/A	#N/A
MIR642B	#N/A	#N/A	#N/A	#N/A	#N/A	#N/A	#N/A	#N/A	#N/A
MIR642A	#N/A	#N/A	#N/A	#N/A	#N/A	#N/A	#N/A	#N/A	#N/A
HNF4A	Hnf4a	MGI:109128	1	1		1	1	1	5
LOC101927219	#N/A	#N/A	#N/A	#N/A	#N/A	#N/A	#N/A	#N/A	#N/A
R3HDML	R3hdml	MGI:3650937							0
FITM2	Fitm2	MGI:2444508							0
GDAP1L1	Gdap1l1	MGI:2385163							0
OSER1-AS1	#N/A	#N/A	#N/A	#N/A	#N/A	#N/A	#N/A	#N/A	#N/A
EIF2S2P7	#N/A	#N/A	#N/A	#N/A	#N/A	#N/A	#N/A	#N/A	#N/A
LOC101927213	#N/A	#N/A	#N/A	#N/A	#N/A	#N/A	#N/A	#N/A	#N/A
LOC101927235	#N/A	#N/A	#N/A	#N/A	#N/A	#N/A	#N/A	#N/A	#N/A
CCDC85A	Ccdc85a	MGI:2445069							0
FAM60A	Fam60a	MGI:1929091							0
FLJ13224	#N/A	#N/A	#N/A	#N/A	#N/A	#N/A	#N/A	#N/A	#N/A
ATP8B2	Atp8b2	MGI:1859660		1					1
LINC00984(INAFM2)	#N/A	#N/A	#N/A	#N/A	#N/A	#N/A	#N/A	#N/A	#N/A
RNA5SP392	#N/A	#N/A	#N/A	#N/A	#N/A	#N/A	#N/A	#N/A	#N/A
C15orf52	A430105I19Rik	MGI:2685199							0
PLCB2	Plcb2	MGI:107465		1					1
RPLP0P10	#N/A	#N/A	#N/A	#N/A	#N/A	#N/A	#N/A	#N/A	#N/A
PHGR1	#N/A	#N/A	#N/A	#N/A	#N/A	#N/A	#N/A	#N/A	#N/A
MIR4686	#N/A	#N/A	#N/A	#N/A	#N/A	#N/A	#N/A	#N/A	#N/A
TH	Th	MGI:98735	1	1	1		1	1	5
MIR4431	#N/A	#N/A	#N/A	#N/A	#N/A	#N/A	#N/A	#N/A	#N/A
ASB3	Asb3	MGI:1929749							0
EXOC6	Exoc6	MGI:1351611		1			1		2
CYP26C1	Cyp26c1	MGI:2679699				1	1		2
CYP26A1	Cyp26a1	MGI:1096359				1	1	1	3
