# Supplementary material for: Genome-wide association studies in the Japanese population identify seven novel loci for type 2 diabetes
Source: Nat Commun. 2016 Jan 28;7:10531. doi: 10.1038/ncomms10531 (PMC4738362; doi:10.1038/ncomms10531)
Supplement: Supplementary Data 3 — cis-eQTL analyses [file ncomms10531-s4.xlsx]

## Sheet: Sheet2
Supplementary Data 3; cis-eQTL analyses
genes in T2D loci	adipose tissues*	lymphoidblast cells*	liver*	total
FAF1				0
NOTCH2				0
ADAM30				0
PROX1				0
PROX1-AS				0
GCKR				0
FNDC4	1			1
IFT172				0
KRTCAP3				0
NRBP1		1		1
PPM1G	1			1
ZNF513				0
SNX17				0
THADA				0
ZFP36L2				0
LOC100129726				0
RBMS1				0
MIR4785				0
LOC100505984				0
ITGB6				0
COBLL1				0
SNORA70F				0
LOC646736				0
PPARG	1	1		2
GSTM5P1				0
SYN2	1			1
TIMP4	1			1
ACTG1P12				0
UBE2E2	1	1		2
PSMD6				0
PSMD6-AS2				0
C3orf49				0
THOC7				0
ATXN7				0
PRIKLE2-AS1				0
ADAMTS9-AS2				0
ADCY5				0
IGF2BP2				0
ST6GAL1				0
CTBP1				0
LOC101928588				0
LOC101928676				0
LOC101928621				0
UVSSA				0
MAEA				0
CTBP1-AS-2				0
WFS1	1			1
PPP2R2C				0
FBXW7		1		1
DKFZP434I0714				0
MIR4453				0
RPS14P6				0
ARL15	1		1	2
MIR581				0
RPL26P19				0
LOC10928448				0
ZBED3-AS1				0
HMGB1P35				0
LINC00491				0
PAM				0
GIN1				0
PPIP5K2				0
C5orf30				0
EIF3KP1				0
SSR1	1	1		2
CDKAL1				0
HCG22	1	1		2
HCG27	1	1		2
PSORS1C1				0
PSORS1C2				0
PSORS1C3				0
CDSN				0
POU5F1				0
CCHCR1				0
TCF19		1		1
HLA-C				0
C6orf15				0
ZFAND3				0
BTBD9	1			1
KCNK16				0
KCNK17				0
KIF6				0
DGKB				0
JAZF1	1			1
JAZF1-AS1				0
GCK				0
YKT6	1			1
CAMK2B	1			1
GCC1	1			1
LOC100506682				0
ARF5				0
FSCN3		1		1
PAX4				0
LOC101928423				0
MIR129-1				0
LEP				0
KLF14				0
ANK1		1		1
NKX6-3				0
MIR486				0
TP53INP1		1		1
LOC101927002				0
CCNE2				0
LOC100128548				0
LOC100506538				0
INTS8				0
NDUFAF6				0
SLC30A8				0
GLIS3		1		1
LOC101929330				0
PTPRD				0
CDKN2B－AS1				0
TLE1				0
LOC101927502				0
GPSM1		1		1
DNLZ		1		1
CARD9		1		1
SNAPC4				0
PMPCA				0
SDCCAG3	1			1
INPP5E	1	1		2
SEC16A				0
C9orf163				0
NOTCH1				0
DKFZP434A062				0
CDC123				0
VPS26A	1	1		2
SUPV3L1		1		1
LOC101928994				0
HKDC1				0
RPS12P17				0
ZMIZ1				0
IDE				0
RPL11P4				0
KIF11	1	1		2
EIF2S2P3				0
HHEX	1	1		2
TCF7L2				0
RPS15AP30				0
GRK5		1		1
MIR4681				0
FAM99B				0
LOC100505570				0
FAM99A				0
KRTAP5-6		1		1
KCNQ1	1	1		2
KCNQ1OT1				0
ABCC8				0
KCNJ11				0
NCR3LG1				0
NUCB2				0
PIK3C2A				0
RPS2P40				0
RPL29P21				0
RPL34P24				0
ARAP1				0
RPS12P20				0
STARD10				0
MIR4692				0
FCHSD2				0
ATG16L2		1		1
MTNR1B				0
CCND2				0
KLHDC5				0
HMGA2				0
RPSAP52				0
LOC100129940				0
LOC101927810				0
TSPAN8				0
HNF1A				0
HNF1A-AS1				0
OASL		1		1
C12orf43	1	1		2
ABCB9		1	1	2
OGFOD2				0
ARL6IP4	1	1		2
PITPNM2				0
LOC100507091				0
MPHOSPH9				0
C12orf65				0
CDK2AP1				0
SBNO1				0
LOC100293704				0
SETD8				0
RILPL2				0
RNA5SP375				0
SGCG				0
SDAD1P4				0
HMG20A	1			1
PEAK1				0
LOC101929457				0
HMGN1P27				0
LINC00597				0
LOC646853				0
RASGRP1		1		1
ZFAND6				0
FAH				0
AP3S2	1	1		2
C15orf38	1			1
LOC100631255				0
MIR5009				0
RCCD1	1	1		2
PRC1				0
PRC1-AS1				0
LOC101926911				0
VPS33B				0
FTO				0
BCAR1				0
LOC100506281				0
CTRB1				0
CTRB2				0
CFDP1				0
LOC101928178				0
RPS4Y1P1				0
SMG6				0
CCDC90AP1				0
LOC101927839				0
HNRNPA1P16				0
SRR	1	1		2
TSR1				0
SNORD91B				0
SGSM2				0
SNORD91A				0
SLC16A11				0
SLC16A13				0
BCL6B				0
MIR497				0
C17orf49				0
MIR195				0
MIR497HG				0
HNF1B	1			1
LAMA1				0
LOC342784				0
RPS3AP49				0
ATP13A1	1	1		2
PBX4				0
PHF5CP				0
GMIP				0
ZNF101				0
LPAR2				0
TSSK6				0
CILP2				0
YJEFN3				0
NDUFA13				0
MIR640				0
GATAD2A		1		1
MAU2				0
SUGP1				0
TM6SF2	1			1
HAPLN4				0
NCAN	1			1
PEPD	1			1
CEBPG	1			1
EML2				0
GIPR				0
LOC100996469				0
MIR330				0
LOC100287177				0
MIR642B				0
MIR642A				0
HNF4A				0
LOC101927219				0
R3HDML				0
FITM2				0
GDAP1L1				0
OSER1-AS1				0
EIF2S2P7				0
LOC101927213				0
LOC101927235				0
CCDC85A				0
FAM60A				0
FLJ13224				0
ATP8B2				0
LINC00984(INAFM2)				0
RNA5SP392				0
C15orf52				0
PLCB2				0
RPLP0P10				0
PHGR1				0
MIR4686				0
TH				0
MIR4431				0
ASB3				0
EXOC6		1		1
CYP26C1	1			1
CYP26A1				0
*Filled red boxes indicate e-QTL genes in each tissues
