# Supplementary material for: Genome-wide association studies in the Japanese population identify seven novel loci for type 2 diabetes
Source: Nat Commun. 2016 Jan 28;7:10531. doi: 10.1038/ncomms10531 (PMC4738362; doi:10.1038/ncomms10531)
Supplement: Supplementary Data 4 — Biological scores of the genes in the T2D risk loci [file ncomms10531-s5.xlsx]

## Sheet: Sheet4
Supplementary Data 4; Biological scores of the genes in the T2D risk loci
				Biological gene criteria
SNP	Chr	Gene	Score	T2D risk missense variant	Monogenic diabetes	PPI	knockout mouse phenotype	Pubmed text mining	eQTL	Nearst gene	Drug target gene	T2D drug target gene	PPI with T2D drug target gene
rs17106184	1	FAF1	0							1
rs10923931	1	NOTCH2	2				1	1		1
rs10923931	1	ADAM30	0
rs2075423	1	PROX1	1				1
rs2075423	1	PROX1-AS1	0							1
rs780094	2	GCKR	3	1		1		1		1
rs780094	2	FNDC4	1						1
rs780094	2	IFT172	1				1
rs780094	2	KRTCAP3	0
rs780094	2	NRBP1	2				1		1
rs780094	2	PPM1G	2			1			1
rs780094	2	ZNF513	0
rs780094	2	SNX17	0
rs10203174	2	THADA	2	1				1		1
rs10203174	2	ZFP36L2	1				1
rs10203174	2	LOC100129726	0
rs7593730	2	RBMS1	1				1			1
rs7593730	2	MIR4785	0
rs7593730	2	LOC100505984	0
rs7593730	2	ITGB6	0
rs3923113	2	COBLL1	0
rs3923113	2	SNORA70F	0
rs2943640	2	LOC646736	0							1
rs1801282	3	PPARG	5	1	1		1	1	1	1	1	1
rs1801282	3	GSTM5P1	0
rs1801282	3	SYN2	2					1	1
rs1801282	3	TIMP4	1						1
rs1801282	3	ACTG1P12	0
rs1845900	3	UBE2E2	1						1	1
rs9828933	3	PSMD6	0							1			1
rs9828933	3	PSMD6-AS2	0
rs9828933	3	C3orf49	0
rs9828933	3	THOC7	0
rs9828933	3	ATXN7	0
rs9828933	3	PRIKLE2-AS1	0
rs6795735	3	ADAMTS9-AS2	0							1
rs11717195	3	ADCY5	0							1
rs4402960	3	IGF2BP2	0							1
rs16861329	3	ST6GAL1	0							1
rs6815464	4	CTBP1	1				1
rs6815464	4	LOC101928588	0
rs6815464	4	LOC101928676	0
rs6815464	4	LOC101928621	0
rs6815464	4	UVSSA	0
rs6815464	4	MAEA	0							1
rs6815464	4	CTBP1-AS-2	0
rs4458523	4	WFS1	5	1	1		1	1	1	1
rs4458523	4	PPP2R2C	0
rs6813195	4	FBXW7	3				1	1	1	1
rs6813195	4	DKFZP434I0714	0
rs6813195	4	MIR4453	0
rs6813195	4	RPS14P6	0							1
rs702634	5	ARL15	2					1	1	1
rs702634	5	MIR581	0
rs459193	5	RPL26P19	0
rs459193	5	LOC10928448	0							1
rs6878122	5	ZBED3-AS1	0							1
rs6878122	5	HMGB1P35	0
rs35658696	5	LINC00491	0
rs35658696	5	PAM	3	1			1	1		1
rs35658696	5	GIN1	0
rs35658696	5	HISPPD1	1	1
rs35658696	5	C5orf30	0
rs35658696	5	EIF3KP1	0
rs9505118	6	SSR1	2				1		1	1
rs7756992	6	CDKAL1	1				1			1
rs115164593	6	HCG22	1						1
rs115164593	6	HCG27	1						1
rs115164593	6	PSORS1C1	1	1
rs115164593	6	PSORS1C2	0
rs115164593	6	PSORS1C3	0
rs115164593	6	CDSN	1	1
rs115164593	6	POU5F1	2				1	1		1
rs115164593	6	CCHCR1	1	1
rs115164593	6	TCF19	2	1					1
rs115164593	6	HLA-C	0
rs115164593	6	C6orf15	1	1
rs9470794	6	ZFAND3	0							1
rs9470794	6	BTBD9	1						1
rs1535500	6	KCNK16	1	1						1
rs1535500	6	KCNK17	1	1
rs1535500	6	KIF6	0
rs17168486	7	DGKB	0							1
rs849135	7	JAZF1	1						1	1
rs849135	7	JAZF1-AS1	0
rs10278336	7	GCK	3		1		1	1		1	1
rs10278336	7	YKT6	1						1
rs10278336	7	CAMK2B	1						1
rs6467136	7	GCC1	1						1
rs6467136	7	LOC100506682	0							1
rs6467136	7	ARF5	0
rs10229583	7	FSCN3	1						1
rs10229583	7	PAX4	3		1		1	1		1
rs4731420	7	LOC101928423	0							1
rs4731420	7	MIR129-1	0
rs4731420	7	LEP	3		1		1	1
rs13233731	7	KLF14	0							1
rs12549902	8	ANK1	2				1		1
rs12549902	8	NKX6-3	0							1
rs12549902	8	MIR486	0
rs7845219	8	TP53INP1	2				1		1	1
rs7845219	8	LOC101927002	0
rs7845219	8	CCNE2	2				1	1
rs7845219	8	LOC100128548	0
rs7845219	8	LOC100506538	0
rs7845219	8	INTS8	0
rs7845219	8	NDUFAF6	0
rs3802177	8	SLC30A8	2	1			1			1
rs7041847	9	GLIS3	4		1		1	1	1	1
rs7041847	9	LOC101929330	0
rs16927668	9	PTPRD	0							1
rs2383208	9	CDKN2B－AS1	0							1
rs2796441	9	TLE1	1					1
rs2796441	9	LOC101927502	0							1
rs28642252	9	GPSM1	2	1					1	1
rs28642252	9	DNLZ	1						1
rs28642252	9	CARD9	1						1
rs28642252	9	SNAPC4	0
rs28642252	9	PMPCA	0
rs28642252	9	SDCCAG3	1						1
rs28642252	9	INPP5E	2				1		1
rs28642252	9	SEC16A	0
rs28642252	9	C9orf163	0
rs28642252	9	NOTCH1	2				1	1
rs28642252	9	DKFZP434A062	0
rs12779790	10	CDC123	0							1
rs1802295	10	VPS26A	2				1		1	1
rs1802295	10	SUPV3L1	2				1		1
rs1802295	10	LOC101928994	0
rs1802295	10	HKDC1	1					1
rs1802295	10	RPS12P17	0
rs12571751	10	ZMIZ1	1				1			1
rs1111875	10	IDE	0								1
rs1111875	10	RPL11P4	0
rs1111875	10	KIF11	2				1		1		1
rs1111875	10	EIF2S2P3	0
rs1111875	10	HHEX	3				1	1	1	1
rs7903146	10	TCF7L2	2				1	1		1
rs7903146	10	RPS15AP30	0
rs148604729	10	GRK5	1						1	1
rs10886471	10	MIR4681	0							1
rs2334499	11	FAM99B	0							1
rs2334499	11	LOC100505570	0
rs2334499	11	FAM99A	0
rs2334499	11	KRTAP5-6	1						1
rs2237897	11	KCNQ1	1						1	1	1
rs2237897	11	KCNQ1-OT1	0
rs5215	11	ABCC8	3	1	1			1			1	1	1
rs5215	11	KCNJ11	4	1	1		1	1		1	1	1	1
rs5215	11	NCR3LG1	0
rs5215	11	NUCB2	0
rs5215	11	PIK3C2A	1				1
rs5215	11	RPS2P40	0
rs5215	11	RPL29P21	0
rs5215	11	RPL34P24	0
rs1552224	11	ARAP1	0							1
rs1552224	11	RPS12P20	0
rs1552224	11	STARD10	0
rs1552224	11	MIR4692	0
rs1552224	11	FCHSD2	0
rs1552224	11	ATG16L2	1						1
rs10830963	11	MTNR1B	0							1	1
rs11063069	12	CCND2	2				1	1		1
rs10842994	12	KLHDC5	0							1
rs2261181	12	HMGA2	0
rs2261181	12	RPSAP52	0							1
rs2261181	12	LOC100129940	0
rs2261181	12	LOC101927810	0
rs7955901	12	TSPAN8	0							1
rs12427353	12	HNF1A	4		1	1	1	1		1
rs12427353	12	HNF1A-AS1	0
rs12427353	12	OASL	1						1
rs12427353	12	C12orf43	1						1
rs4275659	12	ABCB9	1						1	1
rs4275659	12	OGFOD2	0
rs4275659	12	ARL6IP4	1						1
rs4275659	12	PITPNM2	0
rs4275659	12	LOC100507091	0
rs4275659	12	MPHOSPH9	0
rs4275659	12	C12orf65	0
rs4275659	12	CDK2AP1	1					1
rs4275659	12	SBNO1	1					1
rs4275659	12	LOC100293704	0
rs4275659	12	SETD8	2			1	1
rs4275659	12	RILPL2	0
rs4275659	12	RNA5SP375	0
rs9552911	13	SGCG	1				1			1
rs9552911	13	SDAD1P4	0
rs7178572	15	HMG20A	1						1	1
rs7178572	15	PEAK1	0
rs7178572	15	LOC101929457	0
rs7178572	15	HMGN1P27	0
rs7178572	15	LINC00597	0
rs7178572	15	LOC646853	0
rs7403531	15	RASGRP1	1						1	1
rs11634397	15	ZFAND6	0							1
rs11634397	15	FAH	2				1	1
rs2028299	15	AP3S2	1						1	1
rs2028299	15	C15orf38	1						1
rs2028299	15	LOC100631255	0
rs2028299	15	MIR5009	0
rs12899811	15	RCCD1	1						1
rs12899811	15	PRC1	0
rs12899811	15	PRC1-AS1	0
rs12899811	15	LOC101926911	0
rs12899811	15	VPS33B	0							1
rs9936385	16	FTO	1				1			1
rs7202877	16	BCAR1	1				1
rs7202877	16	LOC100506281	0
rs7202877	16	CTRB1	0							1
rs7202877	16	CTRB2	0
rs7202877	16	CFDP1	0
rs7202877	16	LOC101928178	0
rs7202877	16	RPS4Y1P1	0
rs391300	17	SMG6	1	1
rs391300	17	CCDC90AP1	0
rs391300	17	LOC101927839	0
rs391300	17	HNRNPA1P16	0
rs391300	17	SRR	1						1	1
rs391300	17	TSR1	0										1
rs391300	17	SNORD91B	0
rs391300	17	SGSM2	0
rs391300	17	SNORD91A	0
rs75418188	17	SLC16A11	1	1						1
rs75418188	17	SLC16A13	0
rs75418188	17	BCL6B	0
rs75418188	17	MIR497	0
rs75418188	17	C17orf49	0
rs75418188	17	MIR195	0
rs75418188	17	MIR497HG	0
rs11651052	17	HNF1B	5		1	1	1	1	1
rs8090011	18	LAMA1	1				1			1
rs12970134	18	LOC342784	0							1
rs12970134	18	RPS3AP49	0
rs10401969	19	ATP13A1	1						1
rs10401969	19	PBX4	0
rs10401969	19	PHF5CP	0
rs10401969	19	GMIP	0
rs10401969	19	ZNF101	0
rs10401969	19	LPAR2	0
rs10401969	19	TSSK6	0
rs10401969	19	CILP2	0
rs10401969	19	YJEFN3	0
rs10401969	19	NDUFA13	1				1
rs10401969	19	MIR640	0
rs10401969	19	GATAD2A	2				1		1
rs10401969	19	MAU2	0
rs10401969	19	SF4(SUGP1)	0							1
rs10401969	19	TM6SF2	2	1					1
rs10401969	19	HAPLN4	0
rs10401969	19	NCAN	1						1
rs3786897	19	PEPD	1						1	1
rs3786897	19	CEBPG	1						1
rs8108269	19	EML2	0
rs8108269	19	GIPR	1					1
rs8108269	19	LOC100996469	0							1
rs8108269	19	MIR330	0
rs8108269	19	LOC100287177	0
rs8108269	19	MIR642B	0
rs8108269	19	MIR642A	0
rs4812829	20	HNF4A	3		1		1	1		1
rs4812829	20	LOC101927219	0
rs4812829	20	R3HDML	0
rs4812829	20	FITM2	0
rs4812829	20	GDAP1L1	0
rs4812829	20	OSER1-AS1	0
rs1116357	2	EIF2S2P7	0							1
rs1116357	2	LOC101927213	0
rs1116357	2	LOC101927235	0
rs1116357	2	CCDC85A	0
rs147538848	12	FAM60A	0							1
rs147538848	12	FLJ13224	0
rs67156297	1	ATP8B2	0							1
rs67839313	15	LINC00984(INAFM2)	0							1
rs67839313	15	RNA5SP392	0
rs67839313	15	C15orf52	0
rs67839313	15	PLCB2	0
rs67839313	15	RPLP0P10	0
rs67839313	15	PHGR1	0
rs7107784	11	MIR4686	0							1
rs7107784	11	TH	1				1				1
rs9309245	2	MIR4431	0							1
rs9309245	2	ASB3	0
rs78627331	10	EXOC6	1						1	1
rs78627331	10	CYP26C1	1						1
rs78627331	10	CYP26A1	1				1				1
